# Supplementary material for: Impact of skin care on body image of aging people: A quasi-randomized pilot trial
Source: Heliyon. 2023 Jan 27;9(2):e13230. doi: 10.1016/j.heliyon.2023.e13230 (PMC9900263; doi:10.1016/j.heliyon.2023.e13230)
Supplement: Multimedia component 1 [file mmc1.xlsx]

## Sheet: Baseline assessement_1
施設研究協力者の皆様へ
業務お忙しい中、ご協力ありがとうございます。皆様へお願いしたい内容は以下の通りです。 １．研究代表者との調査日程等の調整。 ２．研究に必要な参加者についての個人情報ファイルへの記入。 ３．機能的自立度評価表（FIM）の評価の実施（実施スタッフへの評価表の受け渡し、説明、回収）。 本研究でいただきました情報は、大切な資料として分析に使用し、他の目的で使用することは一切ありません。また、個人情報の取り扱いと管理には十分に留意いたします。
記入日	年	月	日		施設名
対象者氏名				年齢		歳	性別	①男 ②女
身長		ｃｍ	体重	ｋｇ		結婚歴	①あり ②なし
既往歴	①骨折：部位（ ） ②内臓疾患：病名（ ） ③心血管疾患：病名（ ）その他（ ）
介護度		障害高齢者の日常生活自立度				認知症高齢者の日常生活 自立度判定基準
最 終 学 歴	①中学以下 ②高校 ③専門学校・高校 ④大学以上						施設への入居年	平成 年 月

## Sheet: Baseline assessement_2
以下の質問に対しあてはまる項目に○をつけるか、（ ）に適切な回答をお書き下さい。
調査日 平成		年	月	日		施設名
氏名						性別	①男 ②女
Ⅰ．入所前のご自身の生活についてお尋ねします。
１．お仕事について
①専業主婦 ②自営業手伝い ③フルタイムでお勤め ④パート ⑤その他（ ）
2. 化粧水・乳液・クリームなどのスキンケア化粧品のいずれか、またはいくつかを使っていましたか？
①殆ど使わなかった ②時々使った ③特別な時だけ ④いつも使った
3. ファンデーションや口紅等のお化粧はされていましたか
①全くしなかった ②外出の時だけ ③特別な時だけ ④いつもしていた
Ⅱ．ここ1カ月間の施設での生活についてお尋ねします。
１．外出回数		1カ月に約 回				２．面会回数	1カ月に約 回
３. 施設でのレクリエーションへの参加について
①いつも参加している ②時々参加している ③たまに参加している ④殆ど参加しない ⑤全く参加しない
４．職員や入所者との会話について
①よく会話する ②時々会話する ③たまに会話する ④殆ど会話しない ⑤必要時以外は全く会話しない
５．鏡を1日何回見ますか
①0回 ②1回 ③2回 ④3.4回 ⑤5回以上
６．お風呂以外に洗顔はいつしますか
①しない ②朝だけ ③夜（夕方）だけ ④朝と晩（夕方） ⑤それ以外（ ）
７. 現在、化粧水・乳液・クリームなどのスキンケア化粧品のいずれか、またはいくつかを使っていますか
①殆ど使わない ②時々使う ③特別な時だけ ④いつも使う

## Sheet: Follow-up assessment
以下の質問に対しあてはまる項目に○をつけるか、（ ）に適切な回答をお書き下さい。
調査日 平成		年	月	日		施設名
氏名						性別	①男 ②女
Ⅰ．入所前のご自身の生活についてお尋ねします。
１．お仕事について
①専業主婦 ②自営業手伝い ③フルタイムでお勤め ④パート ⑤その他（ ）
2. 化粧水・乳液・クリームなどのスキンケア化粧品のいずれか、またはいくつかを使っていましたか？
①殆ど使わなかった ②時々使った ③特別な時だけ ④いつも使った
3. ファンデーションや口紅等のお化粧はされていましたか
①全くしなかった ②外出の時だけ ③特別な時だけ ④いつもしていた
Ⅱ．ここ1カ月間の施設での生活についてお尋ねします。
１．外出回数		1カ月に約 回				２．面会回数	1カ月に約 回
３. 施設でのレクリエーションへの参加について
①いつも参加している ②時々参加している ③たまに参加している ④殆ど参加しない ⑤全く参加しない
４．職員や入所者との会話について
①よく会話する ②時々会話する ③たまに会話する ④殆ど会話しない ⑤必要時以外は全く会話しない
５．鏡を1日何回見ますか
①0回 ②1回 ③2回 ④3.4回 ⑤5回以上
６．お風呂以外に洗顔はいつしますか
①しない ②朝だけ ③夜（夕方）だけ ④朝と晩（夕方） ⑤それ以外（ ）
７. 現在、化粧水・乳液・クリームなどのスキンケア化粧品のいずれか、またはいくつかを使っていますか
①殆ど使わない ②時々使う ③特別な時だけ ④いつも使う
８．3か月間お手入れクリームをつかった方への質問
8-1. ジェルクリームはどれくらい残っていますか？ （例：３個中 （ 0.8個分 ）残っている
3個中 （ ）残っている
8-2. お手入れは、どれ位積極的にできましたか？
①ほとんど一人でできた ②時々声をかけられて行った ③毎回声をかけられて行った ④その他（ ）

## Sheet: PGCMS
皆様の生活に関する満足感や幸福感についてお尋ねします。現在、ご自身の感じていらっしゃる状態に近い方に○をおつけください。
回答日	平成 年 月 日	調査担当者
お名前	（ 男 ・ 女 ）	施設名
1	今年になって前よりもささいなことが気になるようになりましたか	１．はい	２．いいえ
2	心配だったり、気になったりして眠れないことがありますか	１．はい	２．いいえ
3	いろいろなことを心配しますか	１．はい	２．いいえ
4	以前より怒ることが多くなりましたか	１．はい	２．いいえ
5	物事を深刻に考える方ですか	１．はい	２．いいえ
6	ちょっとのことでオロオロする方ですか	１．はい	２．いいえ
7	淋しいと感じますか	１．はい	２．いいえ
8	友人や親戚によく会いますか	１．はい	２．いいえ
9	生きていても仕方がないと思うことがありますか	１．はい	２．いいえ
10	悲しいことがたくさんありますか	１．はい	２．いいえ
11	生きることは自分にとって大変なことと思いますか	１．はい	２．いいえ
12	現在の生活に満足していますか	１．はい	２．いいえ
13	年をとるほど物事は悪くなると思いますか	１．はい	２．いいえ
14	去年と同じくらい元気ですか	１．はい	２．いいえ
15	年をとるにつれて役にたたなくなると思いますか	１．はい	２．いいえ
16	年をとると言うことは若い時に考えていたよりも良いと思いますか	１．はい	２．いいえ
17	今、若い頃と同じくらい幸せと思いますか	１．はい	２．いいえ

## Sheet: RSES
回答日 平成 年 月 日	平成 年 月 日		調査担当者
お名前		（ 男 ・ 女 ）	施設名
①私は少なくとも人並みには､価値のある人間である｡		１．そう思う	２．少しそう思う	３．どちらともいえない	４．あまりそうは思わない	５．そうは思わない
② 私は色々な良い素質をもっている｡		１．そう思う	２．少しそう思う	３．どちらともいえない	４．あまりそうは思わない	５．そうは思わない
③ 私は敗北者だと思うことがよくある｡		１．そう思う	２．少しそう思う	３．どちらともいえない	４．あまりそうは思わない	５．そうは思わない
④ 私は物事を人並みにはうまくやれる｡		１．そう思う	２．少しそう思う	３．どちらともいえない	４．あまりそうは思わない	５．そうは思わない
⑤ 自分には自慢できるところがあまりない｡		１．そう思う	２．少しそう思う	３．どちらともいえない	４．あまりそうは思わない	５．そうは思わない
⑥ 私は自分に対して前向きの態度をとっている｡		１．そう思う	２．少しそう思う	３．どちらともいえない	４．あまりそうは思わない	５．そうは思わない
⑦ 私はだいたいにおいて､自分に満足している｡		１．そう思う	２．少しそう思う	３．どちらともいえない	４．あまりそうは思わない	５．そうは思わない
⑧ 私はもっと自分自身を尊敬できるようになりたい｡		１．そう思う	２．少しそう思う	３．どちらともいえない	４．あまりそうは思わない	５．そうは思わない
⑨ 自分は全くだめな人間だと思うことがよくある｡		１．そう思う	２．少しそう思う	３．どちらともいえない	４．あまりそうは思わない	５．そうは思わない
⑩ 何かにつけて､自分は役に立たない人間だと思う｡		１．そう思う	２．少しそう思う	３．どちらともいえない	４．あまりそうは思わない	５．そうは思わない

## Sheet: GDS
皆様の心の状態についてお尋ねします。現在、ご自身の感じていらっしゃる状態に近い方に○をおつけください。
回答日	平成 年 月 日				調査担当者
お名前				（ 男 ・ 女 ）	施設名
1	あなたは、あなたの人生に、ほぼ満足していますか？							1．はい	2．いいえ
2	これまでやってきたことや、興味があったことの多くを止めてしまいましたか？							1．はい	2．いいえ
3	あなたは、あなたの人生は空しいと感じていますか？							1．はい	2．いいえ
4	しばしば、退屈になりますか？							1．はい	2．いいえ
5	あなたは、たいてい、機嫌がよいですか？ いいえ はい							1．はい	2．いいえ
6	あなたに、何か悪いことが起ころうとしているのではないかと、心配ですか？							1．はい	2．いいえ
7	たいてい、幸せだと感じていますか？							1．はい	2．いいえ
8	あなたは、しばしば無力であると感じていますか？							1．はい	2．いいえ
9	外出して新しいことをするよりも、自宅にいるほうが良いと思いますか？							1．はい	2．いいえ
10	たいていの人よりも、記憶が低下していると思いますか？							1．はい	2．いいえ
11	現在、生きていることは、素晴らしいことだと思いますか？							1．はい	2．いいえ
12	あなたは、現在のありのままのあなたを、かなり価値がないと感じますか？							1．はい	2．いいえ
13	あなたは、元気一杯ですか？							1．はい	2．いいえ
14	あなたの状況は絶望的だと、思いますか？							1．はい	2．いいえ
15	たいていの人は、あなたより良い暮らしをしていると思いますか？							1．はい	2．いいえ
６点以上：うつを示唆
１１点以上：ほとんど常にう

## Sheet: CBIS
現在、自分自身で感じていらっしゃるご自身の外見について、近い所に○をおつけください。
回答日 平成 年 月 日	平成 年 月 日		調査担当者
お名前		（ 男 ・ 女 ）	施設名
		全く あてはまらない																		非常に 良くあてはまる
①皮膚の外見全体が気にいっている。		0		1		2		3		4		5		6		7		8		9
② 皮膚の色全体または色つやが気にいっている。		0		1		2		3		4		5		6		7		8		9
③ 顔の皮膚の外見が気に入っている。		0		1		2		3		4		5		6		7		8		9
④ 顔の皮膚の色全体または色つやが気にいっている。		0		1		2		3		4		5		6		7		8		9
⑤ 自分の髪に大変満足している。		0		1		2		3		4		5		6		7		8		9
⑥ 手の爪の外見に満足している。		0		1		2		3		4		5		6		7		8		9
⑦ 足の爪の外見に満足している。		0		1		2		3		4		5		6		7		8		9
